# Supplementary material for: BrCNGC12 and BrCNGC16 mediate Ca2+ absorption and transport to enhance resistance to tipburn in Chinese cabbage
Source: Plant Biotechnol J. 2025 May 3;23(7):2871–87. doi: 10.1111/pbi.70113 (PMC12205870; doi:10.1111/pbi.70113)
Supplement: Supplementary file 2 — Table S1 Primer list used for cloning and vector construction of all genes involved in this experiment. Table S2 List of quantitative real‐time PCR primers for all genes. Table S3 Summary of the RNA‐Seq data collected from the leaves of ‘HK‐8’ under MCa and LCa treatments. Table S4 Detailed information on 61 genes related to Ca2+ absorption and transport. Table S5 Summary of the sources of all BrCNGC16 homologous proteins. [file PBI-23-2871-s002.xlsx]

## Sheet: Table S1
Table S1 Primer list used for cloning and vector construction of all genes involved in this experiment.
Primer ID	Forward primer sequence (5'-3')	Reverse primer sequence (5'-3')	Restriction sites	Description
A	ATGAGCAACCTCCACCTCCA	TCAGAAGAATCCTGGATCCT	——	Primers used for cloning BrCNGC16
B	CATATGAGCAACCTCCACCTCCA	GGTACCGAAGAATCCTGGATCCT	Nde I--Kpn I	Primers used for constructing the subcellular localization vector pRI101-BrCNGC16
C	GGTACCATGAGCAACCTCCACCTCCA	ACTAGTTCAGAAGAATCCTGGATCCT	Kpn I--Spe I	Primers used for for constructing the BrCNGC16-heterologous expression vector, pTCK303-BrCNGC16
D	GGTCGCGGAGGCTATGGATGC	GCTTCTGCGGGCGATTTGTGT	——	PCR primers for the hygromycin resistance gene
E	CATATGAGCAACCTCCACCTCCACAC	GGTACCGAAGAATCCTGGATCCTCTG	Nde I--Kpn I	Primers used for the construction of the BrCNGC16 subcellular localization vector pRI101-BrCNGC16
F	ATGAACACTCTTCGTGGAAA	TTAACAAGGGTAAAGAGAGC	——	Primers used for cloning BrCNGC12
G	GGATCCATGAACACTCTTCGTGGAAA	GGTACCTTAACAAGGGTAAAGAGAGC	BamH I--Kpn I	Primers used for for constructing the BrCNGC12-heterologous expression vector, pTCK303-BrCNGC12
Note: Bolded sequences indicate enzyme cutting sites.

## Sheet: Table S2
Table S2 List of quantitative real-time PCR primers for all genes.
Gene name	Gene ID	Forward primer sequence（5’-3’）	Reverse primer sequence（5’-3’）
BrCNGC16	Bra018089	GACATCCGTTGACTTATCGC	TTAAGCAGCAGTTAATCCAAGA
BraACTIN	Bra028615	CTGACCGTATGAGCAAAGA	ACCCTCCAATCCAGACACT
AtACTIN	AT3G13920	TGACCACACAGTCTCTGCAA	ACCAGGGAGACTTGTTGGAC
BrCNGC12	Bra000889	TCATCTGCGTCTCTGGTT	TTCCTCGTGGCTTCTGAT
BrCNGC20	Bra001676	TGCTTCAGTTCCGATTGG	GTGCCTAACAGTTGTGGTA
BrCAX1	Bra005131	CTGAATCTGTCACGAGCCAGTA	AGTGTCATCCCAACCAACCAT
BrCML22	Bra015009	GGAAACGGGACAATAGATATG	CCATCAACATCACACCATC
BrCBP60	Bra020564	TCGAGAATGACGGGAATA	GCTGCCTTGACCTTACAC
BrCML37	Bra027981	GCTGATGGAAGGAGAAGAC	ATCAACCGTACACGACTC
BrCNGC11	Bra031515	GGTGGCATTGGCTATTGA	TGATACTTGAGAACGAGGAG
BrCML43	Bra033745	CGAGACAATCTTCTTCATTCAG	GGCTTGACTCAGTTCTTCTA
BrCML45	Bra039037	CTTTCACCCGACTCAGAA	CTTGCTTCACCTCCTCTAA

## Sheet: Table S3
Table S3 Summary of the RNA-Seq data collected from the leaves of 'HK-8' under MCa and LCa treatments.
Sample ID	Read Sum	Base Sum	GC Content(%)	Q20(%)	Q30(%)
LCa-1	41206852	12335290866	44.85	99.03	94.14
LCa-2	42246982	12642117006	44.4	99.01	94.04
LCa-3	27345070	8191880128	47.54	99.43	96.28
MCa-1	29983969	8982386960	47.39	99.35	95.81
MCa-2	28116791	8418456268	45.67	99.29	95.37
MCa-3	20007814	5992768756	47.21	99.44	96.01

## Sheet: Table S4
Table S4 Detailed information on 61 genes related to calcium ion absorption and transport.
	Gene ID	log2FC(MCa vs LCa)	FDR	Regulated	Gene annotation
CML	Bra015009.gene	1.60769	0.000159428	up	probable calcium-binding protein CML22
	Bra033745.gene	3.02494	8.05e-12	up	probable calcium-binding protein CML43
	Bra025371.gene	-1.52898	3.08e-21	down	CML45
	Bra025654.gene	-1.00682	3.28e-07	down	probable calcium-binding protein CML46
	Bra028438.gene	-1.10007	0.00167428	down	probable calcium-binding protein CML46
	Bra033077.gene	-2.04598	2.14e-42	down	probable calcium-binding protein CML45
	Bra036140.gene	-1.71106	7.14e-46	down	calcium-binding protein CP1
	Bra039037.gene	-4.34557	2.99e-42	down	CML45
	Bra017355.gene	-1.6205	1.79e-18	down	probable calcium-binding protein CML16
	Bra027981.gene	-3.25032	5.97e-10	down	calcium-binding protein CML37
	Bra000299.gene	-1.55673	2.9e-20	down	CML2
	Bra003376.gene	-2.50787	4.37e-07	down	calmodulin-like protein 4 CML4
	Bra004165.gene	-2.1823	3.53e-60	down	calcium-binding protein CML24
	Bra025924.gene	-1.06836	4.06e-11	down	probable calcium-binding protein CML27
	Bra015727.gene	-2.75588	2.94e-35	down	calcium-binding protein CML38
	Bra003712.gene	-2.69638	1.02e-54	down	calcium-binding protein CML38-like
	Bra000985.gene	-2.41757	2.3e-61	down	probable calcium-binding protein CML40
	Bra013144.gene	-1.57269	3.83e-06	down	calmodulin-like protein 12 CML12
	Bra025439.gene	-1.27696	2.73e-25	down	calcium-binding protein CML24
	Bra038801.gene	-1.1001	0.000607588	down	calcium-binding protein CML42
CDPK	Bra015796.gene	2.14172	3.63e-17	up	calcium-dependent protein kinase 29 CDPK29
	Bra017707.gene	1.31503	0.000133538	up	CDPK13
	Bra026489.gene	1.05465	5.97e-10	up	calcium-dependent protein kinase 12 CDPK12
	Bra005824.gene	-1.28834	0.00115658	down	calcium-dependent protein kinase 1 CDPK1
	Bra007334.gene	-1.71815	1.2e-46	down	calcium-dependent protein kinase 32 CDPK32
	Bra009420.gene	-1.01159	1.25e-14	down	calcium-dependent protein kinase 1 CDPK1
	Bra012058.gene	-1.89811	1.04e-87	down	calcium-dependent protein kinase 28 CDPK28
	Bra001789.gene	-1.22362	1.89e-34	down	calcium-dependent protein kinase 9 CDPK9
	Bra033475.gene	-1.50887	5.2e-16	down	CDPK18
	Bra037181.gene	-1.3258	2.58e-38	down	calcium-dependent protein kinase 28 CDPK28
CNGCs	Bra000889.gene	3.77553	7.62e-06	up	CNGC12
	Bra001676.gene	-1.36558	6.17e-11	down	CNGC20
	Bra018089.gene	-4.05647	2.53e-07	down	probable cyclic nucleotide-gated ion channel 16 CNGC16
	Bra031515.gene	-1.39661	3.94e-18	down	cyclic nucleotide-gated ion channel 11 CNGC11
CaM	Bra000214.gene	-1.391	2.51e-20	down	calmodulin 5 CaM5
	Bra019453.gene	-4.25826	3.66e-10	down	calmodulin CaM
CBP	Bra011241.gene	1.8517	1.93e-05	up	calmodulin-binding protein 60 F CBP60
	Bra007279.gene	-1.32258	5.28e-19	down	calmodulin-binding protein 25 CBP25
	Bra010099.gene	-1.76345	2.96e-46	down	calmodulin-binding protein 60 A CBP60
	Bra014665.gene	-1.06677	1.41e-15	down	calmodulin-binding protein 25-like CBP25
	Bra014666.gene	-1.01974	1.03e-07	down	calmodulin-binding protein 25-like CBP25
	Bra016956.gene	-1.03289	7.03e-10	down	calmodulin-binding protein 25 CBP25
	Bra020564.gene	-1.94564	3.87e-09	down	calmodulin-binding protein 60 G CBP60
CIP	Bra003102.gene	-1.55122	0.000452688	down	calmodulin-interacting protein 111 CIP111
	Bra007262.gene	-1.16398	8.01e-05	down	calmodulin-interacting protein 111 CIP111
CSC1	Bra010775.gene	-1.13416	3.45e-09	down	CSC1
	Bra018462.gene	-1.4246	1.16e-13	down	CSC1-like protein At1g10090 CSC1
	Bra019731.gene	-2.37119	1.07e-29	down	CSC1-like protein At1g11960CSC1
	Bra027052.gene	-2.06772	0.000162522	down	CSC1-like protein At1g62320 CSC1
	Bra035440.gene	-1.43705	1.4e-10	down	CSC1
	Bra038934.gene	-2.19124	7.29e-62	down	CSC1-like protein RXW8 CSC1
CT ATPase	Bra023790.gene	1.49769	9.23e-07	up	putative calcium-transporting ATPase 13, plasma membrane-type CT ATPase 13
	Bra003276.gene	-1.51575	1.01e-35	down	putative calcium-transporting ATPase 11, plasma membrane-type CT ATPase 11
	Bra007319.gene	-1.03329	2.87e-07	down	putative calcium-transporting ATPase 11, plasma membrane-type CT ATPase 11
	Bra016926.gene	-1.61647	1.89e-41	down	calcium-transporting ATPase 4, plasma membrane-type CT ATPase 4
	Bra017841.gene	-1.33725	5.43e-14	down	calcium-transporting ATPase 2, plasma membrane-type CT ATPase 2
	Bra024117.gene	-1.52859	7.81e-26	down	calcium-transporting ATPase 10 CT ATPase 10
CCX	Bra002112.gene	1.41537	6.57e-09	up	cation/calcium exchanger 1 CCX1
	Bra023643.gene	6.47593	1.42e-24	up	cation/calcium exchanger 1 CCX1
	Bra005131.gene	-4.54221	4.93e-176	down	vacuolar cation/proton exchanger 1 CAX1
	Bra038111.gene	-1.31019	7.17e-11	down	sodium/calcium exchanger NCL

## Sheet: Table S5
Table S5 Summary of the sources of all BrCNGC16 homologous proteins.
Gene name	Accession	Species
AtCNGC1	NP_200125.1	Arabidopsis thaliana
AtCNGC2	NP_197045.1	Arabidopsis thaliana
AtCNGC3	NP_001118537.1	Arabidopsis thaliana
AtCNGC4	NP_001332114.1	Arabidopsis thaliana
AtCNGC5	NP_200602.2	Arabidopsis thaliana
AtCNGC6	NP_001318278.1	Arabidopsis thaliana
AtCNGC7	NP_001319014.1	Arabidopsis thaliana
AtCNGC8	NP_173408.2	Arabidopsis thaliana
AtCNGC9	NP_001329900.1	Arabidopsis thaliana
AtCNGC10	NP_001184885.1	Arabidopsis thaliana
AtCNGC11	NP_182167.2	Arabidopsis thaliana
AtCNGC12	NP_001324486.1	Arabidopsis thaliana
AtCNGC13	NP_001319839.1	Arabidopsis thaliana
AtCNGC14	NP_850056.1	Arabidopsis thaliana
AtCNGC15	NP_180393.1	Arabidopsis thaliana
AtCNGC16	NP_190384.1	Arabidopsis thaliana
AtCNGC17	NP_194765.2	Arabidopsis thaliana
AtCNGC18	NP_196991.1	Arabidopsis thaliana
AtCNGC19	NP_188396.2	Arabidopsis thaliana
AtCNGC20	NP_566585.1	Arabidopsis thaliana
BrCNGC11	Bra031515	Brassica rapa
BrCNGC12	Bra000889	Brassica rapa
BrCNGC16	Bra018089	Brassica rapa
BrCNGC20	Bra001676	Brassica rapa
MtCNGC15a	NP_001411842.1	Medicago truncatula
MtCNGC15b	G7JND3.2	Medicago truncatula
MtCNGC15c	XP_013465310.1	Medicago truncatula
